# Supplementary material for: Accurate de novo design of heterochiral protein–protein interactions
Source: Cell Res. 2024 Aug 14;34(12):846–58. doi: 10.1038/s41422-024-01014-2 (PMC11614891; doi:10.1038/s41422-024-01014-2)
Supplement: Supplementary file 21 — Supplementary information, Dataset S1 [file 41422_2024_1014_MOESM21_ESM.zip]

Archive with 160 entries (152 files):
- README.txt
- __MACOSX/._README.txt
- design_protocol_scripts/
- __MACOSX/._design_protocol_scripts
- design_protocol_scripts/pilot.flags
- __MACOSX/design_protocol_scripts/._pilot.flags
- design_protocol_scripts/convert_cluster_output.py
- __MACOSX/design_protocol_scripts/._convert_cluster_output.py
- design_protocol_scripts/design.xml
- __MACOSX/design_protocol_scripts/._design.xml
- design_protocol_scripts/rifdock.flag
- __MACOSX/design_protocol_scripts/._rifdock.flag
- design_protocol_scripts/mutate_polyXXX.py
- __MACOSX/design_protocol_scripts/._mutate_polyXXX.py
- design_protocol_scripts/.DS_Store
- __MACOSX/design_protocol_scripts/._.DS_Store
- design_protocol_scripts/renum_chain.pl
- __MACOSX/design_protocol_scripts/._renum_chain.pl
- design_protocol_scripts/predictor2.xml
- __MACOSX/design_protocol_scripts/._predictor2.xml
- design_protocol_scripts/fastdesign2.flags
- __MACOSX/design_protocol_scripts/._fastdesign2.flags
- design_protocol_scripts/filter.flags
- __MACOSX/design_protocol_scripts/._filter.flags
- design_protocol_scripts/constraints.comp
- __MACOSX/design_protocol_scripts/._constraints.comp
- design_protocol_scripts/motif_clustering/
- __MACOSX/design_protocol_scripts/._motif_clustering
- design_protocol_scripts/invert_chiral.py
- __MACOSX/design_protocol_scripts/._invert_chiral.py
- design_protocol_scripts/predictor2.flags
- __MACOSX/design_protocol_scripts/._predictor2.flags
- design_protocol_scripts/change_L_name_to_D_name.sh
- __MACOSX/design_protocol_scripts/._change_L_name_to_D_name.sh
- design_protocol_scripts/pilot2.flags
- __MACOSX/design_protocol_scripts/._pilot2.flags
- design_protocol_scripts/Design_ptotocol_README.txt
- __MACOSX/design_protocol_scripts/._Design_ptotocol_README.txt
- design_protocol_scripts/predictor.xml
- __MACOSX/design_protocol_scripts/._predictor.xml
- design_protocol_scripts/extract_PPI_motifs.py
- __MACOSX/design_protocol_scripts/._extract_PPI_motifs.py
- design_protocol_scripts/filter.xml
- __MACOSX/design_protocol_scripts/._filter.xml
- design_protocol_scripts/get_path_and_hotspot.py
- __MACOSX/design_protocol_scripts/._get_path_and_hotspot.py
- design_protocol_scripts/graft.xml
- __MACOSX/design_protocol_scripts/._graft.xml
- design_protocol_scripts/notebook/
- __MACOSX/design_protocol_scripts/._notebook
- design_protocol_scripts/fastdesign.flags
- __MACOSX/design_protocol_scripts/._fastdesign.flags
- design_protocol_scripts/predictor.flags
- __MACOSX/design_protocol_scripts/._predictor.flags
- design_protocol_scripts/rifgen.flag
- __MACOSX/design_protocol_scripts/._rifgen.flag
- design_protocol_scripts/design2.xml
- __MACOSX/design_protocol_scripts/._design2.xml
- design_protocol_scripts/grafting.flag
- __MACOSX/design_protocol_scripts/._grafting.flag
- design_protocol_scripts/motif_clustering/NWalign.cc
- __MACOSX/design_protocol_scripts/motif_clustering/._NWalign.cc
- design_protocol_scripts/motif_clustering/cluster
- __MACOSX/design_protocol_scripts/motif_clustering/._cluster
- design_protocol_scripts/motif_clustering/json.hpp
- __MACOSX/design_protocol_scripts/motif_clustering/._json.hpp
- design_protocol_scripts/motif_clustering/pybind11/
- __MACOSX/design_protocol_scripts/motif_clustering/._pybind11
- design_protocol_scripts/motif_clustering/main_1to1.cc
- __MACOSX/design_protocol_scripts/motif_clustering/._main_1to1.cc
- design_protocol_scripts/motif_clustering/tmalign.cc
- __MACOSX/design_protocol_scripts/motif_clustering/._tmalign.cc
- design_protocol_scripts/motif_clustering/NWalign.hh
- __MACOSX/design_protocol_scripts/motif_clustering/._NWalign.hh
- design_protocol_scripts/motif_clustering/main_energy.cc
- __MACOSX/design_protocol_scripts/motif_clustering/._main_energy.cc
- design_protocol_scripts/motif_clustering/gzstream.C
- __MACOSX/design_protocol_scripts/motif_clustering/._gzstream.C
- design_protocol_scripts/motif_clustering/README
- __MACOSX/design_protocol_scripts/motif_clustering/._README
- design_protocol_scripts/motif_clustering/util.cc
- __MACOSX/design_protocol_scripts/motif_clustering/._util.cc
- design_protocol_scripts/motif_clustering/defs.hh
- __MACOSX/design_protocol_scripts/motif_clustering/._defs.hh
- design_protocol_scripts/motif_clustering/Motifs.cc
- __MACOSX/design_protocol_scripts/motif_clustering/._Motifs.cc
- design_protocol_scripts/motif_clustering/Motifs.hh
- __MACOSX/design_protocol_scripts/motif_clustering/._Motifs.hh
- design_protocol_scripts/motif_clustering/gzstream.h
- __MACOSX/design_protocol_scripts/motif_clustering/._gzstream.h
- design_protocol_scripts/motif_clustering/util.hh
- __MACOSX/design_protocol_scripts/motif_clustering/._util.hh
- design_protocol_scripts/notebook/final_filtering.ipynb
- __MACOSX/design_protocol_scripts/notebook/._final_filtering.ipynb
- design_protocol_scripts/notebook/fgfr2_look_at_motifs_by_length_w_hbond.ipynb
- __MACOSX/design_protocol_scripts/notebook/._fgfr2_look_at_motifs_by_length_w_hbond.ipynb
- design_protocol_scripts/notebook/predictor.ipynb
- __MACOSX/design_protocol_scripts/notebook/._predictor.ipynb
- design_protocol_scripts/notebook/.ipynb_checkpoints/
- __MACOSX/design_protocol_scripts/notebook/._.ipynb_checkpoints
- design_protocol_scripts/motif_clustering/pybind11/include/
- __MACOSX/design_protocol_scripts/motif_clustering/pybind11/._include
- design_protocol_scripts/notebook/.ipynb_checkpoints/predictor-checkpoint.ipynb
- __MACOSX/design_protocol_scripts/notebook/.ipynb_checkpoints/._predictor-checkpoint.ipynb
- design_protocol_scripts/notebook/.ipynb_checkpoints/final_filtering-checkpoint.ipynb
- __MACOSX/design_protocol_scripts/notebook/.ipynb_checkpoints/._final_filtering-checkpoint.ipynb
- design_protocol_scripts/notebook/.ipynb_checkpoints/fgfr2_look_at_motifs_by_length_w_hbond-checkpoint.ipynb
- __MACOSX/design_protocol_scripts/notebook/.ipynb_checkpoints/._fgfr2_look_at_motifs_by_length_w_hbond-checkpoint.ipynb
- design_protocol_scripts/motif_clustering/pybind11/include/pybind11/
- __MACOSX/design_protocol_scripts/motif_clustering/pybind11/include/._pybind11
- design_protocol_scripts/motif_clustering/pybind11/include/pybind11/attr.h
- __MACOSX/design_protocol_scripts/motif_clustering/pybind11/include/pybind11/._attr.h
- design_protocol_scripts/motif_clustering/pybind11/include/pybind11/embed.h
- __MACOSX/design_protocol_scripts/motif_clustering/pybind11/include/pybind11/._embed.h
- design_protocol_scripts/motif_clustering/pybind11/include/pybind11/numpy.h
- __MACOSX/design_protocol_scripts/motif_clustering/pybind11/include/pybind11/._numpy.h
- design_protocol_scripts/motif_clustering/pybind11/include/pybind11/pybind11.h
- __MACOSX/design_protocol_scripts/motif_clustering/pybind11/include/pybind11/._pybind11.h
- design_protocol_scripts/motif_clustering/pybind11/include/pybind11/operators.h
- __MACOSX/design_protocol_scripts/motif_clustering/pybind11/include/pybind11/._operators.h
- design_protocol_scripts/motif_clustering/pybind11/include/pybind11/iostream.h
- __MACOSX/design_protocol_scripts/motif_clustering/pybind11/include/pybind11/._iostream.h
- design_protocol_scripts/motif_clustering/pybind11/include/pybind11/chrono.h
- __MACOSX/design_protocol_scripts/motif_clustering/pybind11/include/pybind11/._chrono.h
- design_protocol_scripts/motif_clustering/pybind11/include/pybind11/stl_bind.h
- __MACOSX/design_protocol_scripts/motif_clustering/pybind11/include/pybind11/._stl_bind.h
- design_protocol_scripts/motif_clustering/pybind11/include/pybind11/buffer_info.h
- __MACOSX/design_protocol_scripts/motif_clustering/pybind11/include/pybind11/._buffer_info.h
- design_protocol_scripts/motif_clustering/pybind11/include/pybind11/options.h
- __MACOSX/design_protocol_scripts/motif_clustering/pybind11/include/pybind11/._options.h
- design_protocol_scripts/motif_clustering/pybind11/include/pybind11/functional.h
- __MACOSX/design_protocol_scripts/motif_clustering/pybind11/include/pybind11/._functional.h
- design_protocol_scripts/motif_clustering/pybind11/include/pybind11/stl.h
- __MACOSX/design_protocol_scripts/motif_clustering/pybind11/include/pybind11/._stl.h
- design_protocol_scripts/motif_clustering/pybind11/include/pybind11/detail/
- __MACOSX/design_protocol_scripts/motif_clustering/pybind11/include/pybind11/._detail
- design_protocol_scripts/motif_clustering/pybind11/include/pybind11/common.h
- __MACOSX/design_protocol_scripts/motif_clustering/pybind11/include/pybind11/._common.h
- design_protocol_scripts/motif_clustering/pybind11/include/pybind11/eval.h
- __MACOSX/design_protocol_scripts/motif_clustering/pybind11/include/pybind11/._eval.h
- design_protocol_scripts/motif_clustering/pybind11/include/pybind11/cast.h
- __MACOSX/design_protocol_scripts/motif_clustering/pybind11/include/pybind11/._cast.h
- design_protocol_scripts/motif_clustering/pybind11/include/pybind11/eigen.h
- __MACOSX/design_protocol_scripts/motif_clustering/pybind11/include/pybind11/._eigen.h
- design_protocol_scripts/motif_clustering/pybind11/include/pybind11/pytypes.h
- __MACOSX/design_protocol_scripts/motif_clustering/pybind11/include/pybind11/._pytypes.h
- design_protocol_scripts/motif_clustering/pybind11/include/pybind11/complex.h
- __MACOSX/design_protocol_scripts/motif_clustering/pybind11/include/pybind11/._complex.h
- design_protocol_scripts/motif_clustering/pybind11/include/pybind11/detail/typeid.h
- __MACOSX/design_protocol_scripts/motif_clustering/pybind11/include/pybind11/detail/._typeid.h
- design_protocol_scripts/motif_clustering/pybind11/include/pybind11/detail/descr.h
- __MACOSX/design_protocol_scripts/motif_clustering/pybind11/include/pybind11/detail/._descr.h
- design_protocol_scripts/motif_clustering/pybind11/include/pybind11/detail/internals.h
- __MACOSX/design_protocol_scripts/motif_clustering/pybind11/include/pybind11/detail/._internals.h
- design_protocol_scripts/motif_clustering/pybind11/include/pybind11/detail/common.h
- __MACOSX/design_protocol_scripts/motif_clustering/pybind11/include/pybind11/detail/._common.h
- design_protocol_scripts/motif_clustering/pybind11/include/pybind11/detail/class.h
- __MACOSX/design_protocol_scripts/motif_clustering/pybind11/include/pybind11/detail/._class.h
- design_protocol_scripts/motif_clustering/pybind11/include/pybind11/detail/init.h
- __MACOSX/design_protocol_scripts/motif_clustering/pybind11/include/pybind11/detail/._init.h
