# Supplementary material for: Accurate de novo design of heterochiral protein–protein interactions
Source: Cell Res. 2024 Aug 14;34(12):846–58. doi: 10.1038/s41422-024-01014-2 (PMC11614891; doi:10.1038/s41422-024-01014-2)
Supplement: Supplementary file 21 — Supplementary information, Dataset S1 [file 41422_2024_1014_MOESM21_ESM.zip › README.txt]

 Softwares used in this manuscript
 =================================

 Rosetta_src_2020.03.61102_bundle
    https://www.rosettacommons.org/software/academic

RifDock
    https://github.com/rifdock/rifdock

Silent_tools
    https://github.com/bcov77/silent_tools

DNAWorks
    https://github.com/davidhoover/DNAWorks

PANDAseq
    https://github.com/neufeld/pandaseq
