# Supplementary material for: Accurate de novo design of heterochiral protein–protein interactions
Source: Cell Res. 2024 Aug 14;34(12):846–58. doi: 10.1038/s41422-024-01014-2 (PMC11614891; doi:10.1038/s41422-024-01014-2)
Supplement: Supplementary file 21 — Supplementary information, Dataset S1 [file 41422_2024_1014_MOESM21_ESM.zip › design_protocol_scripts/constraints.comp]

PENALTY_DEFINITION
TYPE TRP
ABSOLUTE 0
PENALTIES 0 3
DELTA_START 0
DELTA_END 1
BEFORE_FUNCTION CONSTANT
AFTER_FUNCTION LINEAR
END_PENALTY_DEFINITION
PENALTY_DEFINITION
TYPE MET
ABSOLUTE 0
PENALTIES 0 2
DELTA_START 0
DELTA_END 1
BEFORE_FUNCTION CONSTANT
AFTER_FUNCTION LINEAR
END_PENALTY_DEFINITION
PENALTY_DEFINITION
TYPE ASP GLU HIS LYS ASN GLN ARG SER THR TYR
FRACT_DELTA_START -0.01
FRACT_DELTA_END 0.0
PENALTIES 0.1 0 
FRACTION 0.30
BEFORE_FUNCTION QUADRATIC
AFTER_FUNCTION CONSTANT
END_PENALTY_DEFINITION
