# Supplementary material for: Accurate de novo design of heterochiral protein–protein interactions
Source: Cell Res. 2024 Aug 14;34(12):846–58. doi: 10.1038/s41422-024-01014-2 (PMC11614891; doi:10.1038/s41422-024-01014-2)
Supplement: Supplementary file 21 — Supplementary information, Dataset S1 [file 41422_2024_1014_MOESM21_ESM.zip › design_protocol_scripts/invert_chiral.py]

#!/usr/bin/env python
# coding: utf-8

import os
import sys
from pyrosetta import *
init()

infile = sys.argv[1] 
ofile = sys.argv[2]

pose = pose_from_pdb(F"{infile}")
for t in range(0, len(pose.residues)):
    for i in range(0, len(pose.residue(t+1).atoms())):
        pose.residue(t+1).set_xyz(i+1,pose.residue(t+1).xyz(pose.residue(t+1).atom_name(i+1)).negate())

pose.dump_pdb(F"{ofile}")
