# Supplementary material for: Accurate de novo design of heterochiral protein–protein interactions
Source: Cell Res. 2024 Aug 14;34(12):846–58. doi: 10.1038/s41422-024-01014-2 (PMC11614891; doi:10.1038/s41422-024-01014-2)
Supplement: Supplementary file 21 — Supplementary information, Dataset S1 [file 41422_2024_1014_MOESM21_ESM.zip › design_protocol_scripts/predictor2.flags]

-beta_nov16
-out:file:score_only score.sc
-in:file:silent_struct_type binary
#-in:file:silent in.silent 
#-out:file:silent_struct_type binary
#-out:file:silent out.silent
#-skip_filter_reports # in builds not built by Brian, this is -mute protocols.rosetta_scripts.ParsedProtocol.REPORT
-mute protocols.rosetta_scripts.ParsedProtocol.REPORT
-dunbrack_prob_buried 0.8
-dunbrack_prob_nonburied 0.8
-dunbrack_prob_buried_semi 0.8
-dunbrack_prob_nonburied_semi 0.8
-script_vars patchdock_res=73,72,69,66,65,63,62,59,58,55,54,53,39,36,35,33,32
-overwrite
