# Supplementary material for: Accurate de novo design of heterochiral protein–protein interactions
Source: Cell Res. 2024 Aug 14;34(12):846–58. doi: 10.1038/s41422-024-01014-2 (PMC11614891; doi:10.1038/s41422-024-01014-2)
Supplement: Supplementary file 21 — Supplementary information, Dataset S1 [file 41422_2024_1014_MOESM21_ESM.zip › design_protocol_scripts/change_L_name_to_D_name.sh]

### /ALA B/ means all ALA in chain B.


sed 's/ALA B/DAL B/;s/CYS B/DCY B/;s/ASP B/DAS B/;s/GLU B/DGU B/;s/PRO B/DPR B/;s/LYS B/DLY B/;s/THR B/DTH B/;s/SER B/DSE B/;s/ASN B/DAN B/;s/GLN B/DGN B/;s/HIS B/DHI B/;s/TRP B/DTR B/;s/TYR B/DTY B/;s/ILE B/DIL B/;s/LEU B/DLE B/;s/PHE B/DPH B/;s/MET B/DME B/;s/ARG B/DAR B/;s/VAL B/DVA B/' L_name.pdb > D_name.pdb 
