# Supplementary material for: Accurate de novo design of heterochiral protein–protein interactions
Source: Cell Res. 2024 Aug 14;34(12):846–58. doi: 10.1038/s41422-024-01014-2 (PMC11614891; doi:10.1038/s41422-024-01014-2)
Supplement: Supplementary file 21 — Supplementary information, Dataset S1 [file 41422_2024_1014_MOESM21_ESM.zip › design_protocol_scripts/pilot2.flags]

-beta_nov16
-in:file:silent_struct_type binary
#-in:file:silent in.silent
-out:file:silent_struct_type binary
-out:file:silent out.silent
-mute protocols.rosetta_scripts.ParsedProtocol.REPORT
-dunbrack_prob_buried 0.8
-dunbrack_prob_nonburied 0.8
-dunbrack_prob_buried_semi 0.8
-dunbrack_prob_nonburied_semi 0.8
-indexed_structure_store:fragment_store h5_database.h5
#-script_vars SASA_THRESHOLD=0
-script_vars patchdock_res=1,2,5,6,8,9,12,13,16
-overwrite
