# Supplementary material for: Accurate de novo design of heterochiral protein–protein interactions
Source: Cell Res. 2024 Aug 14;34(12):846–58. doi: 10.1038/s41422-024-01014-2 (PMC11614891; doi:10.1038/s41422-024-01014-2)
Supplement: Supplementary file 21 — Supplementary information, Dataset S1 [file 41422_2024_1014_MOESM21_ESM.zip › design_protocol_scripts/filter.xml]

<ROSETTASCRIPTS>
    <SCOREFXNS>
        <ScoreFunction name="sfxn" weights="beta_nov16" />
 
    </SCOREFXNS>
    <RESIDUE_SELECTORS>
        <Chain name="peptide" chains="A"/>
        <Chain name="target" chains="B"/>
        <Index name="patchdock_res" resnums="%%patchdock_res%%" reverse="true"/>
        Index name="interface_res" resnums="%%interface_res%%" reverse="true"/>
        Index name="N_Glyc_res" resnums="%%glyc_res%%" reverse="true"/>
        ### select interface of chainB close within 8.0 A of chainA
        <Neighborhood name="interface_chB" selector="peptide" distance="8.0"/>
        ### select interface of chainA close within 8.0 A of chainB
        <Neighborhood name="interface_chA" selector="target" distance="8.0"/>
        ### select intersection of chain A and Chain B interface
        <And name="AB_interface" selectors="interface_chB,interface_chA"/>
        ### selects interface residues that are just chain A
        <And name="binding_site" selectors="AB_interface,target"/>
    </RESIDUE_SELECTORS>
    <MOVERS>
        <SwitchChainOrder name="chain1onlypre" chain_order="1" />
        <ScoreMover name="scorepose" scorefxn="sfxn" verbose="false" />
        <ParsedProtocol name="chain1only">
            <Add mover="chain1onlypre" />
            <Add mover="scorepose" />
        </ParsedProtocol>
        #target_only
        <SwitchChainOrder name="target_only" chain_order="2"/>
    </MOVERS>
    
    <TASKOPERATIONS>
        <OperateOnResidueSubset name="restrict_to_interface" selector="AB_interface">
            <RestrictToRepackingRLT/>
        </OperateOnResidueSubset>
    </TASKOPERATIONS>
    <FILTERS>
        ### Computes the sasa specifically in the interface: total, hydrophobic, and polar
        <Sasa name="interface_buried_sasa" confidence="0"/>
        <Sasa name="interface_hydrophobic_sasa" confidence="0" hydrophobic="True"/>
        <Sasa name="interface_polar_sasa" confidence="0" polar="True"/>

        <ContactMolecularSurface name="contact_patch_sq3" distance_weight="0.5" target_selector="patchdock_res" binder_selector="peptide" confidence="0" near_squared_size="3" />
        <ContactMolecularSurface name="contact_patch_sq5" distance_weight="0.5" target_selector="patchdock_res" binder_selector="peptide" confidence="0" near_squared_size="5" />
        <ContactMolecularSurface name="contact_patch_sq7" distance_weight="0.5" target_selector="patchdock_res" binder_selector="peptide" confidence="0" near_squared_size="7" />

        <ContactMolecularSurface name="contact_molec_sq3" distance_weight="0.5" target_selector="target" binder_selector="peptide" confidence="0" near_squared_size="3" />
        <ContactMolecularSurface name="contact_molec_sq5" distance_weight="0.5" target_selector="target" binder_selector="peptide" confidence="0" near_squared_size="5" />
        <ContactMolecularSurface name="contact_molec_sq7" distance_weight="0.5" target_selector="target" binder_selector="peptide" confidence="0" near_squared_size="7" />

        ContactMolecularSurface name="contact_patch_glyc" distance_weight="0.5" target_selector="N_Glyc_res" binder_selector="peptide" confidence="0"  />
        ContactMolecularSurface name="contact_patch_interface" distance_weight="0.5" target_selector="interface_res" binder_selector="peptide" confidence="0"  />
            
        # Exposed Hydrophobics target
        <TotalSasa name="exposed_hydrophobics_complex" confidence="0" hydrophobic="True" />
        <MoveBeforeFilter
            name="exposed_np_target"
            mover="target_only"
            filter="exposed_hydrophobics_complex" />
        
        # The new contact moleuclar surface from Longxing
        <ContactMolecularSurface
          name="contact_MS"
          min_interface="0"
          distance_weight="1.0"
          verbose="1"
          target_selector="binding_site"
          binder_selector="peptide"
          confidence="0" />
        
        ### ddG w/ and w/o repack/min ref score function
        <Ddg
          name="ddg"
          repack="1"
          threshold="-16" jump="1" repeats="5" confidence="1" scorefxn="sfxn"/>
        <Ddg
          name="ddg_norepack"
          repack="0"
          threshold="-21" jump="1" repeats="1" confidence="1" scorefxn="sfxn"/>
        
        ### difference of total exposed hydrophobics (np) of chain 2 and the hydrophobics of chain 1 at the interface (approximate since assuming that the hydrophobics at the interface are qually contributed by chain 1 and chain 2)
        <CalculatorFilter
            name="np_target_exposed_approx"
            equation="np - (sasa / 2)"
            threshold="1"
            confidence="0">
          <VAR name="sasa" filter="interface_hydrophobic_sasa"/>
          <VAR name="np" filter="exposed_np_target"/>
        </CalculatorFilter>
          
        ### normal interface atomic contact count
        <AtomicContactCount
          name="interface_contactcount"
          task_operations="restrict_to_interface"
          confidence="0"/>
        
        # fancier versions of buried unsatified
        <BuriedUnsatHbonds
          name="vbuns"
          use_reporter_behavior="true"
          report_all_heavy_atom_unsats="true"
          scorefxn="sfxn"
          residue_selector="AB_interface"
          ignore_surface_res="false"
          print_out_info_to_pdb="true"
          confidence="0" use_ddG_style="true"
          dalphaball_sasa="true"
          probe_radius="1.1"
          atomic_depth_selection="5.5"
          burial_cutoff="1000"
          burial_cutoff_apo="0.2" />

        <BuriedUnsatHbonds
          name="sbuns"
          use_reporter_behavior="true"
          report_all_heavy_atom_unsats="true"
          scorefxn="sfxn"
          residue_selector="AB_interface"
          ignore_surface_res="false"
          print_out_info_to_pdb="true"
          confidence="0"
          use_ddG_style="true"
          burial_cutoff="0.01"
          dalphaball_sasa="true"
          probe_radius="1.1"
          atomic_depth_selection="5.5"
          atomic_depth_deeper_than="false" />
        
    </FILTERS>
    <MOVERS>

    </MOVERS>
    <APPLY_TO_POSE>
    </APPLY_TO_POSE>
    <PROTOCOLS>
        
        Add mover="target_only"/>
        
        
        <Add filter_name="exposed_np_target" />
        <Add filter_name="contact_MS" />
        <Add filter_name="ddg" />
        <Add filter_name="ddg_norepack" />
        <Add filter_name="np_target_exposed_approx" />
        <Add filter_name="interface_contactcount" />
        <Add filter_name="vbuns" />
        <Add filter_name="sbuns" />
        <Add filter_name="interface_buried_sasa" />
        <Add filter_name="interface_hydrophobic_sasa" />
        <Add filter_name="interface_polar_sasa" />
        
        Add filter_name="contact_patch_glyc" />
        Add filter_name="contact_patch_interface" />
        
        <Add filter_name="contact_patch_sq3" />
        <Add filter_name="contact_patch_sq5" />
        <Add filter_name="contact_patch_sq7" />
        
        <Add filter_name="contact_molec_sq3" />
        <Add filter_name="contact_molec_sq5" />
        <Add filter_name="contact_molec_sq7" />
    </PROTOCOLS>

</ROSETTASCRIPTS>
