# Supplementary material for: Accurate de novo design of heterochiral protein–protein interactions
Source: Cell Res. 2024 Aug 14;34(12):846–58. doi: 10.1038/s41422-024-01014-2 (PMC11614891; doi:10.1038/s41422-024-01014-2)
Supplement: Supplementary file 21 — Supplementary information, Dataset S1 [file 41422_2024_1014_MOESM21_ESM.zip › design_protocol_scripts/predictor.flags]

-beta_nov16
-out:file:score_only score.sc
-in:file:silent_struct_type binary
-in:file:silent in.silent 
#-out:file:silent_struct_type binary
#-out:file:silent out.silent
#-skip_filter_reports # in builds not built by Brian, this is -mute protocols.rosetta_scripts.ParsedProtocol.REPORT
-mute protocols.rosetta_scripts.ParsedProtocol.REPORT
-dunbrack_prob_buried 0.8
-dunbrack_prob_nonburied 0.8
-dunbrack_prob_buried_semi 0.8
-dunbrack_prob_nonburied_semi 0.8
-script_vars patchdock_res=10B,11B,14B,17B,18B,20B,21B,24B,25B,28B,29B,30B,44B,47B,48B,50B,51B
-overwrite
