# Supplementary material for: Accurate de novo design of heterochiral protein–protein interactions
Source: Cell Res. 2024 Aug 14;34(12):846–58. doi: 10.1038/s41422-024-01014-2 (PMC11614891; doi:10.1038/s41422-024-01014-2)
Supplement: Supplementary file 21 — Supplementary information, Dataset S1 [file 41422_2024_1014_MOESM21_ESM.zip › design_protocol_scripts/grafting.flag]

-jd2::failed_job_exception 0
-in:file:silent_struct_type binary
#-in:file:silent in.silent
-out:file:silent_struct_type binary
-out:file:silent out.silent
-beta_nov16
#-dont_reinitialize_mover
-mute protocols.rosetta_scripts.ParsedProtocol.REPORT
-overwrite 1
