# Supplementary material for: Accurate de novo design of heterochiral protein–protein interactions
Source: Cell Res. 2024 Aug 14;34(12):846–58. doi: 10.1038/s41422-024-01014-2 (PMC11614891; doi:10.1038/s41422-024-01014-2)
Supplement: Supplementary file 21 — Supplementary information, Dataset S1 [file 41422_2024_1014_MOESM21_ESM.zip › design_protocol_scripts/motif_clustering/tmalign.cc]

#include <pybind11/pybind11.h>

namespace py = pybind11;


#include <iostream>
#include <cmath>

#include "NWalign.hh"
#include "Motifs.hh"

double TMscore( std::string fname1, std::string fname2 ) {

    Motifs motif1 ( fname1 );
    Motifs motif2 ( fname2 );

    NWalign rmsd;
    rmsd.setup( motif1.get_coords(), motif2.get_coords(), motif1.length(), motif2.length() );
    rmsd.align( );
    double v = rmsd.hack_TMscore( );
    return v;
}

PYBIND11_MODULE(tmscore, m) {
    m.doc() = "a quick method to calculate the TMscore of two motifs without alignment";

    m.def("TMscore", &TMscore, "main funciton to calculate the TMscore given two file names");
}
