# Supplementary material for: Accurate de novo design of heterochiral protein–protein interactions
Source: Cell Res. 2024 Aug 14;34(12):846–58. doi: 10.1038/s41422-024-01014-2 (PMC11614891; doi:10.1038/s41422-024-01014-2)
Supplement: Supplementary file 21 — Supplementary information, Dataset S1 [file 41422_2024_1014_MOESM21_ESM.zip › design_protocol_scripts/motif_clustering/README]

g++ -O3 -Wall -fPIC -std=c++11 -shared -I /home/longxing/pybind11/include/ -I /usr/include/python2.7/ tmalign.cc NWalign.cc Motif.cc -o tmscore.so

g++ -O3 -std=c++11  main_energy.cc Motifs.cc NWalign.cc util.cc gzstream.C -lz -fopenmp -o cluster
