# Supplementary material for: Accurate de novo design of heterochiral protein–protein interactions
Source: Cell Res. 2024 Aug 14;34(12):846–58. doi: 10.1038/s41422-024-01014-2 (PMC11614891; doi:10.1038/s41422-024-01014-2)
Supplement: Supplementary file 21 — Supplementary information, Dataset S1 [file 41422_2024_1014_MOESM21_ESM.zip › design_protocol_scripts/notebook/fgfr2_look_at_motifs_by_length_w_hbond.ipynb]

# %% [code]
import os
import sys
import json
import itertools
import sklearn
import re
from sklearn import tree
from sklearn import ensemble
from sklearn import linear_model
from sklearn import neural_network
from sklearn import svm
from scipy.stats import norm
from sklearn.metrics import confusion_matrix,roc_curve,auc
import random
import numpy as np
import pandas as pd
import math
import glob
import matplotlib
import matplotlib.pyplot as plt

import seaborn as sns
from collections import defaultdict
from scipy.optimize import curve_fit
import subprocess

# %% [code]
file = "cluster_results.dat"

df = pd.read_csv(file, sep="\s+")
# df['description'] = df['name'] + "_og"
print(len(df))

# %% [code]
df['super_ddg'] = -2 * df['best_hbond_to_crit'] + df['best_ddg']
def get_good_motifs(subdf, size):
#     subdf = df

    subdf = subdf[subdf['best_buried_crit_unsat'] <= 100]
    df1 = subdf.nlargest(size, 'best_hbond_to_crit')
    df2 = subdf.nsmallest(size, 'best_ddg')
    df3 = subdf.nsmallest(size, 'super_ddg')
#     display(df1.index.values)
#     display(df2.index.values)
#     display(len(df))
#     df2 = df2[['description']]
    arr = np.zeros((len(df)), dtype=np.bool)
    arr[df1.index.values] = True
    arr[df2.index.values] = True
    arr[df3.index.values] = True
    asdf = subdf.loc[arr[subdf.index.values]]

    return asdf

# %% [code]
!mkdir motifs_by_size_H

to_use = 0
for i in range(5, 12):
    
    subdf = df[(df['best_length'] == i) & (df['sec_type'] == 'H')]
    subdf = get_good_motifs(subdf, 40)
    
    print("%i -- %5i"%(i, len(subdf)))
    
    if (len(subdf) == 0):
        continue
        
    to_use += len(subdf)

    
    with open("motifs_by_size_H/%i.list"%(i), "w") as f:
        for idx, row in subdf.iterrows():
            f.write("%s\n"%(row['path']))

print(to_use)

# %% [code]
!mkdir motifs_by_size_E

to_use = 0
for i in range(5, 12):
    
    subdf = df[(df['best_length'] == i) & (df['sec_type'] == 'E')]
    subdf = get_good_motifs(subdf, 60)
    
    print("%i -- %5i"%(i, len(subdf)))
    
    if (len(subdf) == 0):
        continue
        
    to_use += len(subdf)

    
    with open("motifs_by_size_E/%i.list"%(i), "w") as f:
        for idx, row in subdf.iterrows():
            f.write("%s\n"%(row['path']))

print(to_use)

# %% [code]


# %% [code]


# %% [code]
