# Supplementary material for: Accurate de novo design of heterochiral protein–protein interactions
Source: Cell Res. 2024 Aug 14;34(12):846–58. doi: 10.1038/s41422-024-01014-2 (PMC11614891; doi:10.1038/s41422-024-01014-2)
Supplement: Supplementary file 21 — Supplementary information, Dataset S1 [file 41422_2024_1014_MOESM21_ESM.zip › design_protocol_scripts/motif_clustering/pybind11/include/pybind11/options.h]

/*
    pybind11/options.h: global settings that are configurable at runtime.

    Copyright (c) 2016 Wenzel Jakob <wenzel.jakob@epfl.ch>

    All rights reserved. Use of this source code is governed by a
    BSD-style license that can be found in the LICENSE file.
*/

#pragma once

#include "detail/common.h"

NAMESPACE_BEGIN(PYBIND11_NAMESPACE)

class options {
public:

    // Default RAII constructor, which leaves settings as they currently are.
    options() : previous_state(global_state()) {}

    // Class is non-copyable.
    options(const options&) = delete;
    options& operator=(const options&) = delete;

    // Destructor, which restores settings that were in effect before.
    ~options() {
        global_state() = previous_state;
    }

    // Setter methods (affect the global state):

    options& disable_user_defined_docstrings() & { global_state().show_user_defined_docstrings = false; return *this; }

    options& enable_user_defined_docstrings() & { global_state().show_user_defined_docstrings = true; return *this; }

    options& disable_function_signatures() & { global_state().show_function_signatures = false; return *this; }

    options& enable_function_signatures() & { global_state().show_function_signatures = true; return *this; }

    // Getter methods (return the global state):

    static bool show_user_defined_docstrings() { return global_state().show_user_defined_docstrings; }

    static bool show_function_signatures() { return global_state().show_function_signatures; }

    // This type is not meant to be allocated on the heap.
    void* operator new(size_t) = delete;

private:

    struct state {
        bool show_user_defined_docstrings = true;  //< Include user-supplied texts in docstrings.
        bool show_function_signatures = true;      //< Include auto-generated function signatures in docstrings.
    };

    static state &global_state() {
        static state instance;
        return instance;
    }

    state previous_state;
};

NAMESPACE_END(PYBIND11_NAMESPACE)
